# Supplementary material for: Understanding of Waggle Dance in the Honey Bee (Apis mellifera) from the Perspective of Long Non-Coding RNA
Source: Insects. 2022 Jan 19;13(2):111. doi: 10.3390/insects13020111 (PMC8878125; doi:10.3390/insects13020111)
Supplement: Supplementary file 1 [file insects-13-00111-s001.zip]

Archive with 5 entries (3 files):
- insects-1477378-supplementary/
- insects-1477378-supplementary/Insects_Supplementary Materials/
- insects-1477378-supplementary/Insects_Supplementary Materials/insects-1477378-supplementary files(except table S5 6).pdf
- insects-1477378-supplementary/Insects_Supplementary Materials/Table S5. GO enrichment analysis of target genes regulated by DElncRNAs in NDB-vs-EDB, NDB-vs-LDB, QB-vs-EDB, QB-vs-LDB via the cis-regulatory mechanism.xls
- insects-1477378-supplementary/Insects_Supplementary Materials/Table S6. KEGG enrichment analysis of target genes regulated by DElncRNAs in NDB-vs-EDB, NDB-vs-LDB, QB-vs-EDB, QB-vs-LDB via the cis-regulatory mechanism.xls
