# Supplementary material for: Understanding of Waggle Dance in the Honey Bee (Apis mellifera) from the Perspective of Long Non-Coding RNA
Source: Insects. 2022 Jan 19;13(2):111. doi: 10.3390/insects13020111 (PMC8878125; doi:10.3390/insects13020111)
Supplement: Supplementary file 1 [file insects-13-00111-s001.zip › insects-1477378-supplementary/Insects_Supplementary Materials/Table S5. GO enrichment analysis of target genes regulated by DElncRNAs in NDB-vs-EDB, NDB-vs-LDB, QB-vs-EDB, QB-vs-LDB via the cis-regulatory mechanism.xls]

## Sheet: Comparisiom_GO
Table S5. GO enrichment analysis of target genes regulated by DElncRNAs in NDB-vs-EDB, NDB-vs-LDB, QB-vs-EDB, QB-vs-LDB via the cis-regulatory mechanism.
GO Term (level1)	NDB_EDB_GO Term (level2)	GO Term (level1)	NDB_LDB_GO Term (level2)	GO Term (level1)	QB_EDB_GO Term (level2)	GO Term (level1)	QB_LDB_GO Term (level2)
Biological Process	localisation	Biological Process	response to stimulus	Biological Process	biological regulation	Biological Process	biological regulation
Biological Process	cellular process	Biological Process	localisation	Biological Process	response to stimulus	Biological Process	cellular component organization or biogenesis
Biological Process	single-organism process	Biological Process	cellular component organization or biogenesis	Biological Process	regulation of biological process	Biological Process	localisation
Biological Process	signalling	Biological Process	signalling	Biological Process	multicellular organismal process	Biological Process	regulation of biological process
Biological Process	regulation of biological process	Biological Process	cellular process	Biological Process	cellular process	Biological Process	metabolic process
Biological Process	metabolic process	Biological Process	metabolic process	Biological Process	localisation	Biological Process	signalling
Biological Process	biological regulation	Biological Process	regulation of biological process	Biological Process	metabolic process	Biological Process	single-organism process
Biological Process	response to stimulus	Biological Process	biological regulation	Biological Process	cellular component organization or biogenesis	Biological Process	cellular process
Molecular Function	transporter activity	Biological Process	single-organism process	Biological Process	signalling	Biological Process	response to stimulus
Molecular Function	nucleic acid binding transcription factor activity	Molecular Function	nucleic acid binding transcription factor activity	Biological Process	single-organism process	Molecular Function	binding
Molecular Function	signal transducer activity	Molecular Function	signal transducer activity	Molecular Function	transcription factor activity, protein binding	Molecular Function	catalytic activity
Molecular Function	molecular transducer activity	Molecular Function	molecular transducer activity	Molecular Function	signal transducer activity	Cellular Component	membrane
Molecular Function	catalytic activity	Molecular Function	binding	Molecular Function	molecular transducer activity	Cellular Component	organelle
Molecular Function	binding	Molecular Function	catalytic activity	Molecular Function	binding	Cellular Component	organelle part
Cellular Component	membrane part	Cellular Component	organelle	Molecular Function	nucleic acid binding transcription factor activity	Cellular Component	membrane part
Cellular Component	membrane	Cellular Component	cell	Molecular Function	transporter activity	Cellular Component	cell
Cellular Component	organelle	Cellular Component	cell part	Molecular Function	catalytic activity	Cellular Component	cell part
Cellular Component	macromolecular complex	Cellular Component	organelle part	Cellular Component	cell
Cellular Component	cell	Cellular Component	membrane part	Cellular Component	cell part
Cellular Component	cell part	Cellular Component	membrane	Cellular Component	organelle
				Cellular Component	macromolecular complex
				Cellular Component	membrane

## Sheet: NDB_EDB_GO
GO ID (level1)	GO Term (level1)	GO ID (level2)	GO Term (level2)	number of gene	Gene ID
GO:0008150	Biological Process	GO:0051179	localisation	3	ncbi_413934,ncbi_551759,ncbi_724952
GO:0008150	Biological Process	GO:0009987	cellular process	7	ncbi_408855,ncbi_409985,ncbi_412348,ncbi_413934,ncbi_551759,ncbi_724952,ncbi_725215
GO:0008150	Biological Process	GO:0044699	single-organism process	5	ncbi_408855,ncbi_413934,ncbi_551759,ncbi_724952,ncbi_725710
GO:0008150	Biological Process	GO:0023052	signalling	1	ncbi_408855
GO:0008150	Biological Process	GO:0050789	regulation of biological process	2	ncbi_408855,ncbi_412348
GO:0008150	Biological Process	GO:0008152	metabolic process	5	ncbi_408855,ncbi_409985,ncbi_412348,ncbi_725215,ncbi_725710
GO:0008150	Biological Process	GO:0065007	biological regulation	2	ncbi_408855,ncbi_412348
GO:0008150	Biological Process	GO:0050896	response to stimulus	1	ncbi_408855
GO:0003674	Molecular Function	GO:0005215	transporter activity	3	ncbi_413934,ncbi_551759,ncbi_724952
GO:0003674	Molecular Function	GO:0001071	nucleic acid binding transcription factor activity	1	ncbi_408855
GO:0003674	Molecular Function	GO:0004871	signal transducer activity	1	ncbi_408855
GO:0003674	Molecular Function	GO:0060089	molecular transducer activity	1	ncbi_408855
GO:0003674	Molecular Function	GO:0003824	catalytic activity	2	ncbi_409985,ncbi_725710
GO:0003674	Molecular Function	GO:0005488	binding	1	ncbi_408855
GO:0005575	Cellular Component	GO:0044425	membrane part	2	ncbi_413934,ncbi_724952
GO:0005575	Cellular Component	GO:0016020	membrane	2	ncbi_413934,ncbi_724952
GO:0005575	Cellular Component	GO:0043226	organelle	2	ncbi_408855,ncbi_724408
GO:0005575	Cellular Component	GO:0032991	macromolecular complex	1	ncbi_412348
GO:0005575	Cellular Component	GO:0005623	cell	2	ncbi_408855,ncbi_724408
GO:0005575	Cellular Component	GO:0044464	cell part	2	ncbi_408855,ncbi_724408

## Sheet: NDB_LDB_GO
GO ID (level1)	GO Term (level1)	GO ID (level2)	GO Term (level2)	number of gene	Gene ID
GO:0008150	Biological Process	GO:0050896	response to stimulus	2	ncbi_408752,ncbi_408855
GO:0008150	Biological Process	GO:0051179	localisation	2	ncbi_408349,ncbi_725134
GO:0008150	Biological Process	GO:0071840	cellular component organization or biogenesis	1	ncbi_408349
GO:0008150	Biological Process	GO:0023052	signalling	1	ncbi_408855
GO:0008150	Biological Process	GO:0009987	cellular process	5	ncbi_408349,ncbi_408752,ncbi_408855,ncbi_552377,ncbi_725215
GO:0008150	Biological Process	GO:0008152	metabolic process	5	ncbi_408752,ncbi_408855,ncbi_552377,ncbi_724502,ncbi_725215
GO:0008150	Biological Process	GO:0050789	regulation of biological process	2	ncbi_408855,ncbi_724502
GO:0008150	Biological Process	GO:0065007	biological regulation	2	ncbi_408855,ncbi_724502
GO:0008150	Biological Process	GO:0044699	single-organism process	3	ncbi_408349,ncbi_408855,ncbi_552377
GO:0003674	Molecular Function	GO:0001071	nucleic acid binding transcription factor activity	1	ncbi_408855
GO:0003674	Molecular Function	GO:0004871	signal transducer activity	1	ncbi_408855
GO:0003674	Molecular Function	GO:0060089	molecular transducer activity	1	ncbi_408855
GO:0003674	Molecular Function	GO:0005488	binding	4	ncbi_100576963,ncbi_408752,ncbi_408855,ncbi_413874
GO:0003674	Molecular Function	GO:0003824	catalytic activity	3	ncbi_408752,ncbi_413874,ncbi_552377
GO:0005575	Cellular Component	GO:0043226	organelle	5	ncbi_100576963,ncbi_408855,ncbi_552377,ncbi_724408,ncbi_725134
GO:0005575	Cellular Component	GO:0005623	cell	5	ncbi_100576963,ncbi_408855,ncbi_552377,ncbi_724408,ncbi_725134
GO:0005575	Cellular Component	GO:0044464	cell part	5	ncbi_100576963,ncbi_408855,ncbi_552377,ncbi_724408,ncbi_725134
GO:0005575	Cellular Component	GO:0044422	organelle part	1	ncbi_552377
GO:0005575	Cellular Component	GO:0044425	membrane part	2	ncbi_408349,ncbi_552377
GO:0005575	Cellular Component	GO:0016020	membrane	2	ncbi_408349,ncbi_552377

## Sheet: QB_EDB_GO
GO ID (level1)	GO Term (level1)	GO ID (level2)	GO Term (level2)	number of gene	Gene ID
GO:0008150	Biological Process	GO:0065007	biological regulation	7	ncbi_100577787,ncbi_408663,ncbi_408855,ncbi_411712,ncbi_412003,ncbi_552213,ncbi_725205
GO:0008150	Biological Process	GO:0050896	response to stimulus	4	ncbi_100577787,ncbi_408752,ncbi_408855,ncbi_725205
GO:0008150	Biological Process	GO:0050789	regulation of biological process	6	ncbi_100577787,ncbi_408855,ncbi_411712,ncbi_412003,ncbi_552213,ncbi_725205
GO:0008150	Biological Process	GO:0032501	multicellular organismal process	2	ncbi_100577787,ncbi_725205
GO:0008150	Biological Process	GO:0009987	cellular process	11	ncbi_100577787,ncbi_100577992,ncbi_408663,ncbi_408752,ncbi_408855,ncbi_410676,ncbi_411712,ncbi_551424,ncbi_551759,ncbi_725205,ncbi_725215
GO:0008150	Biological Process	GO:0051179	localisation	3	ncbi_408663,ncbi_408722,ncbi_551759
GO:0008150	Biological Process	GO:0008152	metabolic process	11	ncbi_408663,ncbi_408752,ncbi_408855,ncbi_410676,ncbi_411712,ncbi_412003,ncbi_551424,ncbi_551584,ncbi_552213,ncbi_725215,ncbi_727456
GO:0008150	Biological Process	GO:0071840	cellular component organization or biogenesis	1	ncbi_100577992
GO:0008150	Biological Process	GO:0023052	signalling	1	ncbi_408855
GO:0008150	Biological Process	GO:0044699	single-organism process	6	ncbi_408663,ncbi_408722,ncbi_408855,ncbi_410676,ncbi_411712,ncbi_551759
GO:0003674	Molecular Function	GO:0000988	transcription factor activity, protein binding	1	ncbi_552213
GO:0003674	Molecular Function	GO:0004871	signal transducer activity	3	ncbi_100577787,ncbi_408855,ncbi_725205
GO:0003674	Molecular Function	GO:0060089	molecular transducer activity	3	ncbi_100577787,ncbi_408855,ncbi_725205
GO:0003674	Molecular Function	GO:0005488	binding	10	ncbi_100577787,ncbi_100577992,ncbi_408663,ncbi_408752,ncbi_408855,ncbi_410676,ncbi_551424,ncbi_551584,ncbi_725205,ncbi_727456
GO:0003674	Molecular Function	GO:0001071	nucleic acid binding transcription factor activity	1	ncbi_408855
GO:0003674	Molecular Function	GO:0005215	transporter activity	1	ncbi_551759
GO:0003674	Molecular Function	GO:0003824	catalytic activity	6	ncbi_408663,ncbi_408752,ncbi_410676,ncbi_551424,ncbi_551805,ncbi_727456
GO:0005575	Cellular Component	GO:0005623	cell	5	ncbi_408855,ncbi_410676,ncbi_411712,ncbi_412003,ncbi_551584
GO:0005575	Cellular Component	GO:0044464	cell part	5	ncbi_408855,ncbi_410676,ncbi_411712,ncbi_412003,ncbi_551584
GO:0005575	Cellular Component	GO:0043226	organelle	3	ncbi_408855,ncbi_410676,ncbi_411712
GO:0005575	Cellular Component	GO:0032991	macromolecular complex	1	ncbi_551584
GO:0005575	Cellular Component	GO:0016020	membrane	1	ncbi_411712

## Sheet: QB_LDB_GO
GO ID (level1)	GO Term (level1)	GO ID (level2)	GO Term (level2)	number of gene	Gene ID
GO:0008150	Biological Process	GO:0065007	biological regulation	5	ncbi_408663,ncbi_411459,ncbi_411712,ncbi_412003,ncbi_724502
GO:0008150	Biological Process	GO:0071840	cellular component organization or biogenesis	2	ncbi_408349,ncbi_409435
GO:0008150	Biological Process	GO:0051179	localisation	3	ncbi_408349,ncbi_408663,ncbi_409435
GO:0008150	Biological Process	GO:0050789	regulation of biological process	4	ncbi_411459,ncbi_411712,ncbi_412003,ncbi_724502
GO:0008150	Biological Process	GO:0008152	metabolic process	6	ncbi_408663,ncbi_411459,ncbi_411712,ncbi_412003,ncbi_724502,ncbi_727456
GO:0008150	Biological Process	GO:0023052	signalling	1	ncbi_411459
GO:0008150	Biological Process	GO:0044699	single-organism process	4	ncbi_408349,ncbi_408663,ncbi_411459,ncbi_411712
GO:0008150	Biological Process	GO:0009987	cellular process	5	ncbi_408349,ncbi_408663,ncbi_409435,ncbi_411459,ncbi_411712
GO:0008150	Biological Process	GO:0050896	response to stimulus	1	ncbi_411459
GO:0003674	Molecular Function	GO:0005488	binding	4	ncbi_408663,ncbi_409435,ncbi_411459,ncbi_727456
GO:0003674	Molecular Function	GO:0003824	catalytic activity	3	ncbi_408663,ncbi_551805,ncbi_727456
GO:0005575	Cellular Component	GO:0016020	membrane	3	ncbi_408349,ncbi_411459,ncbi_411712
GO:0005575	Cellular Component	GO:0043226	organelle	3	ncbi_409435,ncbi_411459,ncbi_411712
GO:0005575	Cellular Component	GO:0044422	organelle part	1	ncbi_411459
GO:0005575	Cellular Component	GO:0044425	membrane part	2	ncbi_408349,ncbi_411459
GO:0005575	Cellular Component	GO:0005623	cell	3	ncbi_409435,ncbi_411712,ncbi_412003
GO:0005575	Cellular Component	GO:0044464	cell part	3	ncbi_409435,ncbi_411712,ncbi_412003
