# Supplementary material for: Understanding of Waggle Dance in the Honey Bee (Apis mellifera) from the Perspective of Long Non-Coding RNA
Source: Insects. 2022 Jan 19;13(2):111. doi: 10.3390/insects13020111 (PMC8878125; doi:10.3390/insects13020111)
Supplement: Supplementary file 1 [file insects-13-00111-s001.zip › insects-1477378-supplementary/Insects_Supplementary Materials/Table S6. KEGG enrichment analysis of target genes regulated by DElncRNAs in NDB-vs-EDB, NDB-vs-LDB, QB-vs-EDB, QB-vs-LDB via the cis-regulatory mechanism.xls]

## Sheet: Comparision_KEGG
Table S6. KEGG enrichment analysis of target genes regulated by DElncRNAs in NDB-vs-EDB, NDB-vs-LDB, QB-vs-EDB, QB-vs-LDB via the cis-regulatory mechanism.
NDBvsEDB_KEGG pathway	NDBvsLDB_KEGG pathway	QBvsEDB_KEGG pathway	QBvsLDB_KEGG pathway
Sulfur metabolism	Herpes simplex infection	Mineral absorption	Ras signalling pathway
Nitrogen metabolism	Ribosome biogenesis in eukaryotes	Proximal tubule bicarbonate reclamation	Nitrogen metabolism
Bacterial invasion of epithelial cells	Nitrogen metabolism	Carbohydrate digestion and absorption	Ferroptosis
Shigellosis	Olfactory transduction	Aldosterone-regulated sodium reabsorption	Olfactory transduction
Progesterone-mediated oocyte maturation	Retinol metabolism	Endocrine and other factor-regulated calcium reabsorption	Mineral absorption
Oocyte meiosis	Protein export	cAMP signalling pathway	Protein export
Cell cycle	Mismatch repair	Thyroid hormone synthesis	Cortisol synthesis and secretion
Autophagy - animal	RNA transport	Gastric acid secretion	Endocrine and other factor-regulated calcium reabsorption
mTOR signalling pathway	Fat digestion and absorption	Bile secretion	Morphine addiction
Purine metabolism	Base excision repair	Cardiac muscle contraction	Basal transcription factors
Ribosome	Endocrine and other factor-regulated calcium reabsorption	Protein digestion and absorption	Synaptic vesicle cycle
Huntington disease	Basal transcription factors	Salivary secretion	Necroptosis
Metabolic pathways	DNA replication	Insulin secretion	Toll and Imd signalling pathway
	Synaptic vesicle cycle	Aldosterone synthesis and secretion	Glycolysis / Gluconeogenesis
	Glycerolipid metabolism	Adrenergic signalling in cardiomyocytes	Transcriptional misregulation in cancers
	Nucleotide excision repair	Pancreatic secretion	MicroRNAs in cancer
	mRNA surveillance pathway	Sulfur metabolism	Cushing syndrome
	Influenza A	Transcriptional misregulation in cancers	Herpes simplex infection
	cAMP signalling pathway	cGMP - PKG signalling pathway	Ribosome biogenesis in eukaryotes
	Autophagy - animal	Thyroid hormone signalling pathway	cAMP signalling pathway
	mTOR signalling pathway	Nitrogen metabolism	MAPK signalling pathway - fly
	Ubiquitin mediated proteolysis	Ras signalling pathway	Viral carcinogenesis
	Parkinson disease	MAPK signalling pathway - fly	Endocytosis
	Endocytosis	Ferroptosis	Purine metabolism
	Ribosome	Olfactory transduction	Ribosome
	Huntington disease	Mismatch repair	Huntington disease
	Metabolic pathways	Cortisol synthesis and secretion	Metabolic pathways
		Base excision repair
		Legionellosis
		Purine metabolism
		Morphine addiction
		TGF-beta signalling pathway
		Ribosome
		Renal cell carcinoma
		DNA replication
		Nucleotide excision repair
		Necroptosis
		Toll and Imd signalling pathway
		Glycolysis / Gluconeogenesis
		Glucagon signalling pathway
		FoxO signalling pathway
		MicroRNAs in cancer
		Cushing syndrome
		Ribosome biogenesis in eukaryotes
		Viral carcinogenesis
		Ubiquitin mediated proteolysis
		Parkinson disease
		RNA transport
		Metabolic pathways

## Sheet: NDBvsEDB_KEGG
pathway	number of gene	class	ID	Pvalue
Sulfur metabolism	1	Metabolism	ko00920	0.0179771
Nitrogen metabolism	1	Metabolism	ko00910	0.0268612
Bacterial invasion of epithelial cells	1	Human Diseases	ko05100	0.080842
Shigellosis	1	Human Diseases	ko05131	0.0829467
Progesterone-mediated oocyte maturation	1	Organismal Systems	ko04914	0.105827
Oocyte meiosis	1	Cellular Processes	ko04114	0.142213
Cell cycle	1	Cellular Processes	ko04110	0.167695
Autophagy - animal	1	Cellular Processes	ko04140	0.171558
mTOR signalling pathway	1	Environmental Information Processing	ko04150	0.175405
Purine metabolism	1	Metabolism	ko00230	0.231297
Ribosome	1	Genetic Information Processing	ko03010	0.24386
Huntington disease	1	Human Diseases	ko05016	0.288997
Metabolic pathways	2	Metabolism	ko01100	0.577151

## Sheet: NDBvsLDB_KEGG
pathway	number of gene	class	ID	Pvalue
Herpes simplex infection	2	Human Diseases	ko05168	0.0300457
Ribosome biogenesis in eukaryotes	2	Genetic Information Processing	ko03008	0.0317581
Nitrogen metabolism	1	Metabolism	ko00910	0.0493569
Olfactory transduction	1	Organismal Systems	ko04740	0.0692506
Retinol metabolism	1	Metabolism	ko00830	0.0731829
Protein export	1	Genetic Information Processing	ko03060	0.0810016
Mismatch repair	1	Genetic Information Processing	ko03430	0.084888
RNA transport	2	Genetic Information Processing	ko03013	0.0867865
Fat digestion and absorption	1	Organismal Systems	ko04975	0.0887593
Base excision repair	1	Genetic Information Processing	ko03410	0.0964566
Endocrine and other factor-regulated calcium reabsorption	1	Organismal Systems	ko04961	0.100283
Basal transcription factors	1	Genetic Information Processing	ko03022	0.13405
DNA replication	1	Genetic Information Processing	ko03030	0.14868
Synaptic vesicle cycle	1	Organismal Systems	ko04721	0.14868
Glycerolipid metabolism	1	Metabolism	ko00561	0.152301
Nucleotide excision repair	1	Genetic Information Processing	ko03420	0.152301
mRNA surveillance pathway	1	Genetic Information Processing	ko03015	0.225143
Influenza A	1	Human Diseases	ko05164	0.238345
cAMP signalling pathway	1	Environmental Information Processing	ko04024	0.276715
Autophagy - animal	1	Cellular Processes	ko04140	0.295223
mTOR signalling pathway	1	Environmental Information Processing	ko04150	0.301295
Ubiquitin mediated proteolysis	1	Genetic Information Processing	ko04120	0.310312
Parkinson disease	1	Human Diseases	ko05012	0.345316
Endocytosis	1	Cellular Processes	ko04144	0.378674
Ribosome	1	Genetic Information Processing	ko03010	0.405266
Huntington disease	1	Human Diseases	ko05016	0.469568
Metabolic pathways	1	Metabolism	ko01100	0.979832

## Sheet: QBvsEDB_KEGG
pathway	number of gene	class	ID	Pvalue
Mineral absorption	3	Organismal Systems	ko04978	0.000281035
Proximal tubule bicarbonate reclamation	2	Organismal Systems	ko04964	0.00359106
Carbohydrate digestion and absorption	2	Organismal Systems	ko04973	0.0054538
Aldosterone-regulated sodium reabsorption	2	Organismal Systems	ko04960	0.00615444
Endocrine and other factor-regulated calcium reabsorption	2	Organismal Systems	ko04961	0.0131172
cAMP signalling pathway	3	Environmental Information Processing	ko04024	0.0156795
Thyroid hormone synthesis	2	Organismal Systems	ko04918	0.0186165
Gastric acid secretion	2	Organismal Systems	ko04971	0.0249248
Bile secretion	2	Organismal Systems	ko04976	0.0249248
Cardiac muscle contraction	2	Organismal Systems	ko04260	0.0290736
Protein digestion and absorption	2	Organismal Systems	ko04974	0.0290736
Salivary secretion	2	Organismal Systems	ko04970	0.0305146
Insulin secretion	2	Organismal Systems	ko04911	0.0319837
Aldosterone synthesis and secretion	2	Organismal Systems	ko04925	0.0350049
Adrenergic signalling in cardiomyocytes	2	Organismal Systems	ko04261	0.0464063
Pancreatic secretion	2	Organismal Systems	ko04972	0.0481346
Sulfur metabolism	1	Metabolism	ko00920	0.0555499
Transcriptional misregulation in cancers	2	Human Diseases	ko05202	0.0608743
cGMP - PKG signalling pathway	2	Environmental Information Processing	ko04022	0.0686252
Thyroid hormone signalling pathway	2	Organismal Systems	ko04919	0.0706128
Nitrogen metabolism	1	Metabolism	ko00910	0.0822079
Ras signalling pathway	2	Environmental Information Processing	ko04014	0.0850464
MAPK signalling pathway - fly	2	Environmental Information Processing	ko04013	0.102551
Ferroptosis	1	Cellular Processes	ko04216	0.108147
Olfactory transduction	1	Organismal Systems	ko04740	0.114521
Mismatch repair	1	Genetic Information Processing	ko03430	0.139587
Cortisol synthesis and secretion	1	Organismal Systems	ko04927	0.151865
Base excision repair	1	Genetic Information Processing	ko03410	0.157941
Legionellosis	1	Human Diseases	ko05134	0.181831
Purine metabolism	2	Metabolism	ko00230	0.19338
Morphine addiction	1	Human Diseases	ko05032	0.199323
TGF-beta signalling pathway	1	Environmental Information Processing	ko04350	0.210785
Ribosome	2	Genetic Information Processing	ko03010	0.211737
Renal cell carcinoma	1	Human Diseases	ko05211	0.216457
DNA replication	1	Genetic Information Processing	ko03030	0.23876
Nucleotide excision repair	1	Genetic Information Processing	ko03420	0.24424
Necroptosis	1	Cellular Processes	ko04217	0.286745
Toll and Imd signalling pathway	1	Organismal Systems	ko04624	0.291895
Glycolysis / Gluconeogenesis	1	Metabolism	ko00010	0.297009
Glucagon signalling pathway	1	Organismal Systems	ko04922	0.317116
FoxO signalling pathway	1	Environmental Information Processing	ko04068	0.326963
MicroRNAs in cancer	1	Human Diseases	ko05206	0.35099
Cushing syndrome	1	Human Diseases	ko04934	0.355696
Ribosome biogenesis in eukaryotes	1	Genetic Information Processing	ko03008	0.387738
Viral carcinogenesis	1	Human Diseases	ko05203	0.459344
Ubiquitin mediated proteolysis	1	Genetic Information Processing	ko04120	0.467222
Parkinson disease	1	Human Diseases	ko05012	0.51224
RNA transport	1	Genetic Information Processing	ko03013	0.579309
Metabolic pathways	3	Metabolism	ko01100	0.949979

## Sheet: QBvsLDB_KEGG
pathway	number of gene	class	ID	Pvalue
Ras signalling pathway	2	Environmental Information Processing	ko04014	0.0326289
Nitrogen metabolism	1	Metabolism	ko00910	0.0493569
Ferroptosis	1	Cellular Processes	ko04216	0.0653029
Olfactory transduction	1	Organismal Systems	ko04740	0.0692506
Mineral absorption	1	Organismal Systems	ko04978	0.0770999
Protein export	1	Genetic Information Processing	ko03060	0.0810016
Cortisol synthesis and secretion	1	Organismal Systems	ko04927	0.0926155
Endocrine and other factor-regulated calcium reabsorption	1	Organismal Systems	ko04961	0.100283
Morphine addiction	1	Human Diseases	ko05032	0.122927
Basal transcription factors	1	Genetic Information Processing	ko03022	0.13405
Synaptic vesicle cycle	1	Organismal Systems	ko04721	0.14868
Necroptosis	1	Cellular Processes	ko04217	0.180765
Toll and Imd signalling pathway	1	Organismal Systems	ko04624	0.18426
Glycolysis / Gluconeogenesis	1	Metabolism	ko00010	0.187742
Transcriptional misregulation in cancers	1	Human Diseases	ko05202	0.215104
MicroRNAs in cancer	1	Human Diseases	ko05206	0.225143
Cushing syndrome	1	Human Diseases	ko04934	0.228463
Herpes simplex infection	1	Human Diseases	ko05168	0.244868
Ribosome biogenesis in eukaryotes	1	Genetic Information Processing	ko03008	0.251339
cAMP signalling pathway	1	Environmental Information Processing	ko04024	0.276715
MAPK signalling pathway - fly	1	Environmental Information Processing	ko04013	0.27983
Viral carcinogenesis	1	Human Diseases	ko05203	0.304312
Endocytosis	1	Cellular Processes	ko04144	0.378674
Purine metabolism	1	Metabolism	ko00230	0.386764
Ribosome	1	Genetic Information Processing	ko03010	0.405266
Huntington disease	1	Human Diseases	ko05016	0.469568
Metabolic pathways	1	Metabolism	ko01100	0.979832
